# Supplementary material for: Effects of Synchronized Ovulation Protocols on Reproductive Performance of Beef Cattle in Korea: A Retrospective Study of 755 Cases
Source: Vet Sci. 2025 Oct 16;12(10):1001. doi: 10.3390/vetsci12101001 (PMC12567625; doi:10.3390/vetsci12101001)
Supplement: Supplementary file 1 [file vetsci-12-01001-s001.zip]

Archive with 1 entries (1 files):
- vetsci-3880023-supplementary.pdf
